# Supplementary material for: Greenspace Exposure and DNA Methylation Age Acceleration: A Systematic Review and Molecular Pathway Analysis
Source: Int J Mol Sci. 2026 Jul 22;27(14):6538. doi: 10.3390/ijms27146538 (PMC13409795; doi:10.3390/ijms27146538)
Supplement: Supplementary file 1 [file ijms-27-06538-s001.zip]

Archive with 1 entries (1 files):
- ijms-4353830-supplementary.pdf
